# Supplementary material for: Social dominance modulates eavesdropping in zebrafish
Source: R Soc Open Sci. 2015 Aug 26;2(8):150220. doi: 10.1098/rsos.150220 (PMC4555855; doi:10.1098/rsos.150220)
Supplement: Eavesdropping_RSOS_Rawdata resubmission.xlsx [file rsos150220supp2.xlsx]

## Sheet: winner-ROI and loser-ROI data
winner-ROI and loser-ROI at post-fight stage (Individual focal fish data)
Behavioural Pararameters: Time (%); Avg speed (m/s); Mean angle (deg); R (0 to 1) ; Rproj (-1 to 1)
Subject fish ID	Treatment	Status	Condition	loser position	loser_ROI_PercentTime	loser_ROI_AvgSpeed_(m/s)	loser_ROI_MeanAngle_(deg)	loser_ROI_R	loser_ROI_Rproj	winner_ROI_PercentTime	winner_ROI_AvgSpeed_(m/s)	winner_ROI_MeanAngle_(deg)	winner_ROI_R	winner_ROI_Rproj
BD1	B	D	BD	L	5.45111	0.0345845	146.773	0.247236	0.206814	5.74	0.0317725	167.37	0.26933	0.262813
BD2	B	D	BD	R	3.56444	0.022043	-161.704	0.481153	0.456831	3.91778	0.0263651	167.177	0.374302	0.364967
BD3	B	D	BD	L	14.2111	0.0250807	-159.732	0.383501	0.359755	11.2	0.0239182	-116.204	0.481577	0.212647
BD4	B	D	BD	R	12.5111	0.0154201	161.202	0.698239	0.660996	4.79111	0.0198304	138.762	0.558529	0.420003
BD5	B	D	BD	R	0.0666667	0.0760883	149.809	0.374917	0.32406	0.117778	0.0720292	-164.584	0.167309	0.161289
BD6	B	D	BD	L	8.88	0.0381912	-102.785	0.708586	0.1568	6.23333	0.0333077	-78.1244	0.713533	-0.146836
BD7	B	D	BD	L	10.8	0.03127	99.9988	0.286394	0.0497261	12.6911	0.0307904	149.394	0.422066	0.363268
BD8	B	D	BD	L	7.54889	0.0237865	148.846	0.264113	0.226022	11.3267	0.0193993	140.03	0.52183	0.399919
BD9	B	D	BD	R	10.36	0.0322851	-133.51	0.241708	0.166412	9.3	0.0339029	-161.028	0.145786	0.137867
BD10	B	D	BD	R	25.7978	0.0397073	-152.069	0.258231	0.22815	24.8733	0.0425354	171.023	0.233256	0.230398
BD11	B	D	BD	R	8.24222	0.0284178	160.946	0.386813	0.365621	7.33111	0.0323378	-137.382	0.300168	0.220888
BD12	B	D	BD	L	5.28222	0.0238585	-135.238	0.580027	0.411844	6.83778	0.0235886	-159.879	0.392195	0.368258
BD13	B	D	BD	L	14.2822	0.0131783	-148.957	0.778389	0.66691	25.8244	0.016454	-93.097	0.324337	0.0175226
BD14	B	D	BD	R	0.113333	0.060758	-171.948	0.293285	0.290393	0.00888889	0.0451023	84.2459	0.907798	-0.0910144
BD15	B	D	BD	L	9.14222	0.0185247	-152.562	0.71107	0.631084	6.63333	0.0242731	-122.105	0.275669	0.146511
BD16	B	D	BD	L	17.1578	0.0252117	148.902	0.172819	0.147983	17.4511	0.0275832	154.483	0.140982	0.12723
BD17	B	D	BD	L	9.37778	0.0257878	149.59	0.249258	0.214966	10.9422	0.0272243	137.977	0.333221	0.247541
BD18	B	D	BD	R	4.84444	0.0261359	165.687	0.284969	0.276123	5.43333	0.0245463	-154.672	0.113818	0.102877
BD19	B	D	BD	L	16.04	0.0278281	-124.708	0.268448	0.152853	13.6	0.0278494	140.291	0.239409	0.184178
BS1	B	S	BS	R	3.64667	0.0257048	-148.971	0.406743	0.348539	5.44667	0.0245169	121.958	0.419277	0.221923
BS2	B	S	BS	R	17.22	0.0381294	164.103	0.120754	0.116136	15.5867	0.0318304	170.88	0.160176	0.158151
BS3	B	S	BS	R	6.44222	0.0286357	169.778	0.405776	0.399336	3.74	0.0319318	114.539	0.299231	0.124273
BS4	B	S	BS	L	10.1311	0.0328809	-118.333	0.193925	0.092035	10.6689	0.0338614	-91.8223	0.1369	0.00435335
BS5	B	S	BS	R	8.08222	0.0356749	-127.029	0.236822	0.142621	6.71556	0.0353705	-166.919	0.220015	0.214306
BS6	B	S	BS	L	4.29778	0.0325784	80.9296	0.750484	-0.118313	8.32	0.0266644	110.205	0.725252	0.250491
BS7	B	S	BS	R	2.11778	0.0257198	-119.578	0.521937	0.257635	2.93556	0.022779	-127.503	0.533417	0.324749
BS8	B	S	BS	R	6.06	0.0462786	-172.667	0.308726	0.306201	10.1911	0.0471499	-174.083	0.167783	0.16689
BS9	B	S	BS	L	9.11778	0.0403373	-155.943	0.12112	0.1106	11.7089	0.0488657	162.253	0.184947	0.176146
BS10	B	S	BS	L	12.7422	0.0253743	123.544	0.108838	0.0601423	14.4267	0.0256072	126.245	0.422191	0.249616
BS11	B	S	BS	R	10.8156	0.0319979	163.095	0.19125	0.182985	7.85333	0.0318784	107.549	0.304303	0.0917558
BS12	B	S	BS	L	7.12	0.0338616	-150.835	0.324211	0.283107	16.6267	0.0286395	174.197	0.159706	0.158888
BS13	B	S	BS	R	7.18667	0.024038	-120.441	0.377413	0.191214	16.1644	0.0181683	-148.555	0.551666	0.470647
BS14	B	S	BS	L	18.7578	0.0246975	146.191	0.186061	0.154598	20.9089	0.0254447	153.164	0.248581	0.221809
BS15	B	S	BS	R	5.02667	0.0297777	-165.539	0.223468	0.216387	2.72222	0.0298456	-136.791	0.183497	0.133744
BS16	B	S	BS	R	13.5778	0.0232156	174.905	0.350465	0.349081	14.5667	0.0240912	-165.523	0.3113	0.301416
BS17	B	S	BS	L	17.2578	0.0283137	-137.449	0.46447	0.342161	20.2622	0.0306743	-140.616	0.210691	0.162846
CD1	C	D	CD	L	22.5756	0.0281234	124.265	0.285506	0.160745	12.5911	0.0312826	-140.763	0.129423	0.100243
CD2	C	D	CD	R	14.6844	0.0343361	-116.302	0.191552	0.0848766	13.3044	0.0325322	155.162	0.211534	0.191968
CD3	C	D	CD	L	5.5	0.0383376	-174.564	0.223802	0.222796	21.7267	0.0337864	-165.876	0.268326	0.260214
CD4	C	D	CD	R	19.8778	0.0286264	-87.5905	0.137851	-0.00579539	13.8222	0.0304962	-127.976	0.46775	0.287822
CD5	C	D	CD	R	13.5422	0.0318134	131.022	0.438403	0.287747	7.67556	0.0359924	79.5727	0.194355	-0.0351758
CD6	C	D	CD	L	2.75111	0.0342754	142.397	0.101564	0.0804647	6.51333	0.0344769	-110	0.339967	0.116274
CD7	C	D	CD	L	16.6644	0.024668	-132.816	0.421772	0.286657	11.7956	0.0264702	-108.031	0.255015	0.0789346
CD8	C	D	CD	L	6.32222	0.036946	-159.929	0.245297	0.230401	15.0511	0.0302593	-139.361	0.232406	0.176355
CD9	C	D	CD	L	2.87111	0.0408634	128.721	0.214545	0.134203	2.53778	0.0382948	-143.717	0.251458	0.2027
CD10	C	D	CD	R	16.0756	0.0366602	-79.3121	0.439126	-0.0814403	11.9422	0.0380507	-126.485	0.539105	0.320561
CD11	C	D	CD	R	12.3356	0.0212164	-115.975	0.285383	0.124994	12.1578	0.0193145	-154.477	0.483773	0.436564
CD12	C	D	CD	R	2.68	0.0243814	-96.4214	0.685574	0.0766745	0.991111	0.0281515	-107.949	0.676847	0.208583
CD13	C	D	CD	R	10.2467	0.0320764	130.269	0.365215	0.236068	9.97111	0.028688	115.579	0.414884	0.179125
CD14	C	D	CD	R	10.7022	0.0227644	128.004	0.363004	0.223506	5.54222	0.0236285	106.666	0.261868	0.0751027
CD15	C	D	CD	L	7.43333	0.029067	174.247	0.361099	0.35928	8.62444	0.0272153	169	0.429925	0.422026
CD16	C	D	CD	R	14.7067	0.0206586	146.864	0.312392	0.26159	24.9222	0.0193949	131.732	0.380907	0.25355
CD17	C	D	CD	L	8.90222	0.0294371	164.815	0.217038	0.209461	14.7867	0.0270031	-179.657	0.276929	0.276924
CD18	C	D	CD	R	15.54	0.0313196	159.364	0.23105	0.216225	13.7311	0.0329658	129.617	0.159818	0.101909
CS1	C	S	CS	R	18.8533	0.0294278	-91.1283	0.254237	0.00500642	17.0333	0.031131	-118.328	0.327533	0.155421
CS2	C	S	CS	L	1.93333	0.0157345	89.6408	0.600535	-0.00376525	6.57778	0.0538261	-139.061	0.172625	0.130402
CS3	C	S	CS	R	7.96222	0.0291583	-95.9786	0.300694	0.0313194	8.94	0.0308635	-122.398	0.591585	0.316969
CS4	C	S	CS	L	6.89333	0.0388032	178.507	0.257764	0.257677	3.38222	0.0376327	-93.8614	0.524966	0.0353525
CS5	C	S	CS	R	13.1711	0.0465463	179.617	0.165401	0.165398	15.5778	0.0470124	161.121	0.135962	0.128648
CS6	C	S	CS	L	13.0489	0.0368925	159.164	0.147267	0.137636	14.9222	0.0370787	-161.647	0.303214	0.287791
CS7	C	S	CS	L	11.2	0.0270568	-169.295	0.199185	0.195718	7.24667	0.0297332	125.621	0.238528	0.138923
CS8	C	S	CS	R	8.42444	0.0270391	-150.433	0.323219	0.281129	5.66444	0.0278058	167.82	0.326828	0.319472
CS9	C	S	CS	R	0.655556	0.0321255	-172.474	0.264412	0.262134	0.873333	0.035533	128.381	0.322988	0.200541
CS10	C	S	CS	L	18.2267	0.0214737	161.298	0.270767	0.256471	21.0156	0.0204803	168.849	0.291933	0.286421
CS11	C	S	CS	R	16.3867	0.0378657	-135.748	0.0859254	0.0615467	11.7578	0.0356897	-164.758	0.151479	0.146151
CS12	C	S	CS	L	7.51111	0.0252209	-134.161	0.329901	0.229836	13.7556	0.0256429	-157.601	0.15353	0.141947
CS13	C	S	CS	R	12.4422	0.025496	125.171	0.187536	0.108025	11.8933	0.0235226	-154.939	0.0988666	0.0895589
CS14	C	S	CS	R	18.5089	0.0216232	-115.548	0.324943	0.140139	10.8067	0.0208748	-133.001	0.40743	0.277873
CS15	C	S	CS	L	7.5	0.02381	102.655	0.487264	0.106749	16.3867	0.0254126	154.865	0.434019	0.392921
CS16	C	S	CS	L	15.9022	0.0301032	143.672	0.189773	0.152889	22.7689	0.0316436	-155.134	0.271223	0.246079
CS17	C	S	CS	R	14.7311	0.0253402	-89.2086	0.606356	-0.00837455	11.84	0.0229422	-117.193	0.709397	0.324188
Treatments:	B - bystander
	C - control
Status:	D - dominant
	S - subordinate
Conditions:	BD - bystander dominant
	BS - bystander subordinate
	CD - control dominant
	CS - control subordinate
Loser Position:	L - left side of tank
	R - right side of tank

## Sheet: before-fight and post-fight dat
before-fight and post-fight stages (Individual focal fish data)
Behavioural Pararameters: Time in ROI (%); Avg speed in arena (m/s); Mean angle in arena (deg); R in arena (0 to 1) ; Rproj in arena (-1 to 1)
Subject fish ID	Treatment	Status	Condition	before_fight_PercentTimeROI	before_fight_AvgSpeed_(m/s)	before-fight_MeanAngle_(deg)	before_fight_R	before_fight_Rproj	post_fight_PercentTimeROI	post_fight_AvgSpeed_(m/s)	post_fight_MeanAngle_(deg)	post_fight_R	post_fight_Rproj
BD1	B	D	BD	14.2822	0.033903	-159.184	0.126241	0.118001	11.1933	0.0278754	-176.713	0.190722	0.190408
BD2	B	D	BD	12.6311	0.0278473	-177.538	0.230612	0.230399	7.48444	0.0233129	163.023	0.245563	0.234862
BD3	B	D	BD	25.8422	0.0267705	-155.849	0.185063	0.168865	25.4133	0.0250799	-152.32	0.213356	0.188938
BD4	B	D	BD	39.4711	0.0395882	173.34	0.14781	0.146813	17.3044	0.0166662	175.802	0.505527	0.50417
BD5	B	D	BD	1.88222	0.0187987	177.745	0.20682	0.206659	0.186667	0.0073644	-172.25	0.732057	0.725371
BD6	B	D	BD	6.02	0.0329168	0.043245	0.146866	-0.146866	15.1156	0.0310049	2.60745	0.0615995	-0.0615357
BD7	B	D	BD	28.6222	0.0364944	-175.447	0.0605273	0.0603362	23.4933	0.0291294	-179.98	0.148743	0.148743
BD8	B	D	BD	23.4067	0.031379	170.343	0.197753	0.194951	18.8778	0.0208037	163.389	0.404149	0.387284
BD9	B	D	BD	18.0711	0.0345006	-168.616	0.0582614	0.0571152	19.6622	0.0318148	-151.637	0.0464103	0.0408388
BD10	B	D	BD	54.5244	0.041079	175.021	0.116675	0.116234	50.6733	0.0478807	-162.076	0.0791268	0.0752864
BD11	B	D	BD	7.91333	0.0201572	-172.478	0.46356	0.459572	15.5756	0.0296752	-173.713	0.158944	0.157988
BD12	B	D	BD	6.37333	0.0248156	-169.575	0.226358	0.222621	12.1222	0.021381	-172.587	0.280186	0.277844
BD13	B	D	BD	26.0444	0.0364695	-171.667	0.148731	0.147161	40.1089	0.0158694	-154.855	0.261076	0.236336
BD14	B	D	BD	2.35556	0.0139955	160.803	0.631799	0.596667	0.124444	0.00597926	164.71	0.91068	0.878446
BD15	B	D	BD	19.0867	0.0271469	-152.055	0.168502	0.148855	15.7778	0.0212435	-159.729	0.276529	0.259402
BD16	B	D	BD	37.2022	0.0331087	179.684	0.054218	0.0542172	34.6111	0.0288071	178.292	0.0594997	0.0594733
BD17	B	D	BD	29.0311	0.0307012	-178.987	0.0753438	0.075332	20.3222	0.0289769	170.945	0.0667368	0.0659051
BD18	B	D	BD	3.90889	0.0154518	-162.518	0.364129	0.347311	10.28	0.0205139	-144.117	0.268738	0.217734
BD19	B	D	BD	18.9733	0.029573	-156.807	0.0730548	0.0671506	29.6422	0.0298467	-159.735	0.0829388	0.0778051
BS1	B	S	BS	3.46889	0.0168785	-164.764	0.27552	0.265835	9.09556	0.0182441	-164.017	0.217126	0.208733
BS2	B	S	BS	35.1089	0.0421974	-170.854	0.077133	0.0761523	32.8089	0.0389503	-171.004	0.0850744	0.084028
BS3	B	S	BS	2.37556	0.0115672	-145.589	0.781416	0.644672	10.1844	0.0229969	-154.081	0.332412	0.298975
BS4	B	S	BS	24.3711	0.0406784	-4.83864	0.0444923	-0.0443338	20.8022	0.0316636	2.4136	0.138983	-0.13886
BS5	B	S	BS	83.9422	0.0541423	179.749	0.411544	0.41154	14.8	0.033757	-138.04	0.0682362	0.0507415
BS6	B	S	BS	13.0889	0.0222662	160.468	0.231794	0.218455	12.62	0.0217134	141.874	0.284021	0.223425
BS7	B	S	BS	3.58667	0.0156844	-164.296	0.496921	0.478373	5.05556	0.0213045	-151.716	0.2203	0.193998
BS8	B	S	BS	30.4556	0.058667	-169.708	0.0770788	0.0758387	16.2533	0.0481885	-176.611	0.0840428	0.0838958
BS9	B	S	BS	18.3178	0.0444608	170.126	0.139727	0.137657	20.8289	0.0453418	-155.937	0.055771	0.0509245
BS10	B	S	BS	19.3156	0.0228622	-171.58	0.0858108	0.0848858	27.1711	0.0264042	179.992	0.0768959	0.0768959
BS11	B	S	BS	7.48667	0.0424328	-175.232	0.0312533	0.0311451	18.6711	0.0325617	175.092	0.06448	0.0642436
BS12	B	S	BS	15.1067	0.0179717	158.529	0.331002	0.308033	23.7489	0.0291311	160.652	0.151667	0.143101
BS13	B	S	BS	16.8911	0.0233272	-166.658	0.203328	0.19784	23.3533	0.0214619	-159.711	0.307434	0.288359
BS14	B	S	BS	23.4933	0.0274268	137.607	0.0094187	0.00695608	39.6689	0.0288103	159.131	0.0659642	0.0616366
BS15	B	S	BS	42.6778	0.0398245	-163.025	0.194625	0.186146	7.75111	0.0305355	170.689	0.0466231	0.0460088
BS16	B	S	BS	24.2689	0.0289352	172.759	0.114208	0.113298	28.1467	0.0270401	-172.615	0.093491	0.0927155
BS17	B	S	BS	26.1311	0.0404657	-157.875	0.112569	0.10428	37.5222	0.0340765	-155.061	0.163157	0.147943
CD1	C	D	CD	31.4356	0.0286826	-10.9127	0.0792665	-0.0778331	35.1689	0.030189	19.8007	0.0530474	-0.049911
CD2	C	D	CD	21.2778	0.052059	141.783	0.0347344	0.0272898	27.9911	0.039017	-176.741	0.0257244	0.0256827
CD3	C	D	CD	24.3733	0.0369506	-153.83	0.140902	0.126458	27.2289	0.0369279	-149.303	0.117187	0.100767
CD4	C	D	CD	21.06	0.0276669	153.003	0.0370658	0.0330268	33.7022	0.0333238	-143.35	0.0817697	0.065604
CD5	C	D	CD	16.0333	0.0284158	163.734	0.183098	0.175769	21.22	0.031653	161.267	0.0991635	0.0939106
CD6	C	D	CD	5.45556	0.0229584	-173.475	0.177893	0.176741	9.26667	0.0321328	-128.178	0.0630541	0.0389741
CD7	C	D	CD	27.2022	0.0261837	-166.844	0.10317	0.100463	28.4622	0.0278167	-136.692	0.0779597	0.056729
CD8	C	D	CD	24.2978	0.0242823	179.221	0.463206	0.463163	21.3756	0.0311552	-166.474	0.137601	0.133784
CD9	C	D	CD	1.39778	0.0123254	171.308	0.753639	0.744983	5.41111	0.0236867	143.245	0.422111	0.338198
CD10	C	D	CD	27.6022	0.0398885	-162.886	0.0958173	0.0915745	28.02	0.0377551	-140.174	0.0595271	0.0457161
CD11	C	D	CD	25.3089	0.0300002	-179.125	0.134323	0.134307	24.4956	0.0239441	-172.839	0.0495396	0.0491532
CD12	C	D	CD	10.7444	0.0210729	-120.173	0.155144	0.0779778	3.67333	0.0194712	-142.524	0.138633	0.11002
CD13	C	D	CD	17.8178	0.0294903	154.747	0.136195	0.123179	20.22	0.0333179	127.246	0.0756538	0.0457881
CD14	C	D	CD	17.24	0.0226137	145.519	0.0312598	0.0257678	16.2467	0.0227879	107.346	0.0203658	0.00607184
CD15	C	D	CD	21.02	0.0202153	-176.943	0.270761	0.270376	16.06	0.0255777	176.594	0.148419	0.148156
CD16	C	D	CD	41.1911	0.0257672	163.45	0.134821	0.129236	39.6311	0.0231018	160.939	0.162824	0.153897
CD17	C	D	CD	13.9644	0.0322859	169.868	0.125444	0.123488	23.6911	0.030762	-175.662	0.158183	0.15773
CD18	C	D	CD	24.7022	0.0369247	-151.249	0.0367039	0.0321788	29.2733	0.0336688	-175.976	0.0437133	0.0436056
CS1	C	S	CS	26.2467	0.0321563	-161.947	0.16298	0.154956	35.8889	0.0338065	-125.544	0.063246	0.0367664
CS2	C	S	CS	28.2111	0.0535129	-165.9	0.112374	0.108988	8.51333	0.0344884	158.146	0.453557	0.420963
CS3	C	S	CS	12.0111	0.0190972	179.345	0.322644	0.322623	16.9044	0.0242193	179.161	0.222753	0.222729
CS4	C	S	CS	2.61556	0.0576992	60.9417	0.143708	-0.0697989	10.2778	0.048724	31.2754	0.0219956	-0.0187993
CS5	C	S	CS	24.0956	0.0395302	-166.307	0.110699	0.107553	28.7511	0.0507542	-162.869	0.088463	0.0845383
CS6	C	S	CS	19.1289	0.0344023	172.849	0.221813	0.220088	27.9733	0.0377474	-166.836	0.112259	0.109309
CS7	C	S	CS	3.29111	0.0204003	174.357	0.246985	0.245788	18.4489	0.0269502	165.827	0.120017	0.116364
CS8	C	S	CS	6.99333	0.0269792	-179.165	0.321229	0.321195	14.0911	0.0241121	-171.34	0.224756	0.222194
CS9	C	S	CS	2.72667	0.0149421	84.1183	0.150482	-0.0154207	1.53111	0.0204964	72.7801	0.102844	-0.0304461
CS10	C	S	CS	29.6711	0.0203101	176.104	0.187144	0.186712	39.2444	0.0223294	-176.214	0.119759	0.119498
CS11	C	S	CS	18.7689	0.0348401	-158.653	0.0525193	0.0489162	28.1467	0.0369277	-164.058	0.020774	0.019975
CS12	C	S	CS	22.0667	0.0184965	-140.82	0.141248	0.10949	21.2689	0.0253127	-136.156	0.116611	0.0841034
CS13	C	S	CS	19.9178	0.0192012	-154.004	0.192254	0.172803	24.3378	0.0239416	-153.996	0.0957579	0.086064
CS14	C	S	CS	26.0222	0.0232274	-172.312	0.118687	0.11762	29.3178	0.0225072	-143.787	0.109443	0.0883014
CS15	C	S	CS	5.41111	0.034369	-151.028	0.0137819	0.0120572	23.8889	0.0279471	-47.6442	0.00658545	-0.00443683
CS16	C	S	CS	30.4267	0.0259684	-172.923	0.104273	0.103479	38.6733	0.0300995	-175.516	0.0945189	0.0942296
CS17	C	S	CS	34.3333	0.0253943	-159.183	0.154987	0.144869	26.5733	0.0256404	-123.659	0.0721522	0.0399907
Treatments:	B - bystander
	C - control
Status:	D - dominant
	S - subordinate
Conditions:	BD - bystander dominant
	BS - bystander subordinate
	CD - control dominant
	CS - control subordinate

## Sheet: fight-obs. not-obs. data
fight observation stage (Individual focal fish data)
Behavioural Pararameters: Time in ROI (%); Avg speed in arena (m/s); Mean angle in arena (deg); R in arena (0 to 1) ; Rproj in arena (-1 to 1)
Subject fish ID	Treatment	Status	Condition	fight_obs_PercentTimeROI	fight_obs_AvgSpeed_(m/s)	fight_obs_MeanAngle_(deg)	fight__obs_R	fight_obs_Rproj
BD1	B	D	BD	10.74	0.0283621	-171.454	0.173208	0.171285
BD2	B	D	BD	16.9978	0.0330811	173.095	0.133003	0.132039
BD3	B	D	BD	46.0756	0.0374171	-140.161	0.0823152	0.0632054
BD4	B	D	BD	23.7356	0.0302372	171.722	0.308672	0.305455
BD5	B	D	BD	0.0488889	0.0072127	-162.088	0.769859	0.732543
BD6	B	D	BD	11.38	0.0395154	1.22209	0.0800088	-0.0799906
BD7	B	D	BD	34.94	0.036816	-177.618	0.121169	0.121064
BD8	B	D	BD	24.8444	0.0278201	169.171	0.292653	0.287442
BD9	B	D	BD	11.8622	0.0344037	171.375	0.0174277	0.0172307
BD10	B	D	BD	57.98	0.0437174	-163.171	0.0698552	0.0668635
BD11	B	D	BD	20.8178	0.0356824	-172.362	0.251352	0.249121
BD12	B	D	BD	13.1267	0.0282324	-168.596	0.293313	0.287523
BD13	B	D	BD	34.2933	0.0316158	-157.759	0.181896	0.168363
BD14	B	D	BD	3.95556	0.0121974	155.46	0.794187	0.722452
BD15	B	D	BD	19.8133	0.0252337	-170.985	0.178318	0.176116
BD16	B	D	BD	33.8356	0.0312993	159.387	0.0322811	0.0302145
BD17	B	D	BD	24.4289	0.0313379	-168.195	0.0722982	0.0707691
BD18	B	D	BD	3.78667	0.0165546	-143.169	0.468647	0.375109
BD19	B	D	BD	39.58	0.0356206	-148.613	0.0930181	0.0794065
BS1	B	S	BS	13.2556	0.0240725	-163.765	0.165409	0.158813
BS2	B	S	BS	42.6978	0.0495435	-159.154	0.0833076	0.0778545
BS3	B	S	BS	5.72889	0.0152438	-146.861	0.627644	0.525555
BS4	B	S	BS	34.04	0.0418766	-14.0683	0.0921832	-0.0894184
BS5	B	S	BS	90.0156	0.0513047	-176.919	0.418387	0.417782
BS6	B	S	BS	15.4933	0.0262287	145.527	0.24762	0.204137
BS7	B	S	BS	3.89556	0.0150876	-168.106	0.521434	0.510239
BS8	B	S	BS	17.6	0.0529536	-159.993	0.0778072	0.0731116
BS9	B	S	BS	40.6667	0.0533672	-174.128	0.174238	0.173323
BS10	B	S	BS	28.6956	0.0270491	169.859	0.138969	0.136798
BS11	B	S	BS	6.62889	0.0361197	-179.908	0.0423894	0.0423894
BS12	B	S	BS	18.4556	0.0236594	151.045	0.312584	0.273512
BS13	B	S	BS	30.1756	0.0207695	-158.744	0.394133	0.36732
BS14	B	S	BS	54.5844	0.0316932	177.264	0.154463	0.154287
BS15	B	S	BS	32.9844	0.0403793	-173.095	0.16506	0.163863
BS16	B	S	BS	39.6733	0.0299323	-177.136	0.0934463	0.0933296
BS17	B	S	BS	41.3711	0.0414699	-158.431	0.163695	0.152232
CD1	C	D	CD	1.24889	0.0273939	-95.5762	0.148389	0.014419
CD2	C	D	CD	21.4778	0.060812	131.837	0.118539	0.0790666
CD3	C	D	CD	13.2867	0.0410138	-160.677	0.119263	0.112545
CD4	C	D	CD	7.58889	0.036166	-175.011	0.197323	0.196575
CD5	C	D	CD	2.85778	0.0326601	162.9	0.254285	0.243044
CD6	C	D	CD	0	0.0359968	-156.313	0.178116	0.163111
CD7	C	D	CD	15.88	0.0299779	-140.653	0.0515463	0.039862
CD8	C	D	CD	40.42	0.0614231	-179.167	0.282311	0.282281
CD9	C	D	CD	0.446667	0.0381745	149.046	0.383299	0.328709
CD10	C	D	CD	16.1311	0.0471115	175.718	0.115443	0.115121
CD11	C	D	CD	5.29111	0.0256619	-138.408	0.0682496	0.051043
CD12	C	D	CD	1.16222	0.0233894	-155.639	0.128545	0.1171
CD13	C	D	CD	11.3356	0.0299282	156.152	0.121635	0.11125
CD14	C	D	CD	13.7844	0.0319638	176.335	0.159415	0.159089
CD15	C	D	CD	19.5978	0.0332015	172.199	0.124199	0.123049
CD16	C	D	CD	30.4089	0.0270004	158.415	0.131698	0.122462
CD17	C	D	CD	0.988889	0.0363483	157.959	0.111133	0.103012
CD18	C	D	CD	4.15333	0.0299373	126.566	0.159083	0.0947735
CS1	C	S	CS	15.4267	0.0324223	-179.554	0.193274	0.193268
CS2	C	S	CS	0.615556	0.0204981	-7.87099	0.24829	-0.245951
CS3	C	S	CS	1.06	0.0175969	173.727	0.68373	0.679637
CS4	C	S	CS	9.07556	0.0370473	-124.427	0.103453	0.0584875
CS5	C	S	CS	42.6911	0.0634677	165.136	0.12473	0.120556
CS6	C	S	CS	6.15111	0.0446654	175.192	0.11851	0.118093
CS7	C	S	CS	6.70222	0.0243502	175.684	0.259617	0.258881
CS8	C	S	CS	1.17556	0.0273603	-164.171	0.352863	0.339482
CS9	C	S	CS	1.14222	0.0142532	-140.293	0.185968	0.143068
CS10	C	S	CS	28.8133	0.020326	176.565	0.188062	0.187724
CS11	C	S	CS	9.33111	0.0493473	130.496	0.0919669	0.0597233
CS12	C	S	CS	26.8978	0.0278215	-158.287	0.277816	0.258104
CS13	C	S	CS	4.65556	0.0275242	-171.886	0.41542	0.411261
CS14	C	S	CS	15.1889	0.0191193	-171.329	0.272231	0.26912
CS15	C	S	CS	7.51556	0.0344144	173.554	0.036157	0.0359284
CS16	C	S	CS	12.1733	0.0255291	-175.931	0.0844687	0.0842558
CS17	C	S	CS	22.1422	0.0262247	-162.604	0.0734873	0.070126
Treatments:	B - bystander
	C - control
Status:	D - dominant
	S - subordinate
Conditions:	BD - bystander dominant
	BS - bystander subordinate
	CD - control dominant
	CS - control subordinate
Note: Control fish were prevented from observing the fight interactions by a removable opaque partition

## Sheet: fight latency and duration
latency to fight and fights resolution times (individual demonstrator fish data)
Behavioural Pararameters: Latency to fight (s); Fight resolution time (s)
Subject fish ID	Treatment	Status	Condition	Latency to fight (s)	Fight duration (s)
BD1	B	D	BD	75	84
BD2	B	D	BD	202	750
BD3	B	D	BD	255	20
BD4	B	D	BD	89	165
BD5	B	D	BD	155	504
BD6	B	D	BD	454	370
BD7	B	D	BD	154	178
BD8	B	D	BD	225	147
BD9	B	D	BD	138	322
BD10	B	D	BD	304	251
BD11	B	D	BD	110	288
BD12	B	D	BD	35	244
BD13	B	D	BD	34	141
BD14	B	D	BD	196	451
BD15	B	D	BD	61	172
BD16	B	D	BD	124	484
BD17	B	D	BD	76	1777
BD18	B	D	BD	128	1650
BD19	B	D	BD	84	82
BS1	B	S	BS	271	233
BS2	B	S	BS	461	95
BS3	B	S	BS	946	620
BS4	B	S	BS	265	324
BS5	B	S	BS	11	197
BS6	B	S	BS	488	705
BS7	B	S	BS	1132	59
BS8	B	S	BS	371	643
BS9	B	S	BS	23	451
BS10	B	S	BS	73	125
BS11	B	S	BS	61	322
BS12	B	S	BS	226	595
BS13	B	S	BS	73	287
BS14	B	S	BS	79	69
BS15	B	S	BS	52	227
BS16	B	S	BS	129	91
BS17	B	S	BS	32	1582
CD1	C	D	CD	50	196
CD2	C	D	CD	1352	297
CD3	C	D	CD	144	517
CD4	C	D	CD	96	130
CD5	C	D	CD	121	320
CD6	C	D	CD	599	528
CD7	C	D	CD	100	468
CD8	C	D	CD	114	532
CD9	C	D	CD	100	0
CD10	C	D	CD	1562	43
CD11	C	D	CD	93	619
CD12	C	D	CD	41	115
CD13	C	D	CD	67	38
CD14	C	D	CD	47	250
CD15	C	D	CD	40	257
CD16	C	D	CD	41	64
CD17	C	D	CD	21	161
CD18	C	D	CD	86	157
CS1	C	S	CS	1667	66
CS2	C	S	CS	278	160
CS3	C	S	CS	302	92
CS4	C	S	CS	164	402
CS5	C	S	CS	108	171
CS6	C	S	CS	108	26
CS7	C	S	CS	84	299
CS8	C	S	CS	180	196
CS9	C	S	CS	123	642
CS10	C	S	CS	66	149
CS11	C	S	CS	127	267
CS12	C	S	CS	74	148
CS13	C	S	CS	56	1890
CS14	C	S	CS	169	332
CS15	C	S	CS	31	130
CS16	C	S	CS	136	581
CS17	C	S	CS	1	142
Treatments:	B - bystander
	C - control
Status:	D - dominant
	S - subordinate
Conditions:	BD - bystander dominant
	BS - bystander subordinate
	CD - control dominant
	CS - control subordinate
Note: Control fish were prevented from observing the fight interactions by a removable opaque partition
